# Supplementary material for: Enhancing Lithium and Sodium Storage Properties of TiO2(B) Nanobelts by Doping with Nickel and Zinc
Source: Nanomaterials (Basel). 2021 Jun 28;11(7):1703. doi: 10.3390/nano11071703 (PMC8306191; doi:10.3390/nano11071703)
Supplement: Supplementary file 1 [file nanomaterials-11-01703-s001.zip]

Archive with 1 entries (1 files):
- nanomaterials-1273022-supplementary.pdf
